# Supplementary material for: Assessment of Individualized Mean Perfusion Pressure Targets for the Prevention of Cardiac Surgery-Associated Acute Kidney Injury—The PrevHemAKI Randomized Controlled Trial
Source: J Clin Med. 2023 Dec 18;12(24):7746. doi: 10.3390/jcm12247746 (PMC10743963; doi:10.3390/jcm12247746)
Supplement: Supplementary file 1 [file jcm-12-07746-s001.zip]

Archive with 1 entries (1 files):
- jcm-2757177-supplementary.pdf
